# Supplementary material for: Activity of Protein Kinase A in the Frontal Cortex in Schizophrenia
Source: Brain Sci. 2023 Dec 22;14(1):13. doi: 10.3390/brainsci14010013 (PMC10813263; doi:10.3390/brainsci14010013)
Supplement: Supplementary file 1 [file brainsci-14-00013-s001.zip]

Archive with 1 entries (1 files):
- brainsci-2668946-supplementary.pdf
